# Supplementary material for: Genome Features and AntiSMASH Analysis of an Endophytic Strain Fusarium sp. R1
Source: Metabolites. 2022 Jun 4;12(6):521. doi: 10.3390/metabo12060521 (PMC9229708; doi:10.3390/metabo12060521)
Supplement: Supplementary file 1 [file metabolites-12-00521-s001.zip]

Archive with 1 entries (1 files):
- metabolites-1698445-supplementary.pdf
